# Supplementary material for: Self-Powered Triboelectric Insole for Gait Asymmetry and Plantar Pressure Signatures in Rehabilitation Patients: A Cross-Sectional Study
Source: Sensors (Basel). 2026 May 18;26(10):3191. doi: 10.3390/s26103191 (PMC13210678; doi:10.3390/s26103191)
Supplement: Supplementary file 1 [file sensors-26-03191-s001.zip]

Archive with 1 entries (1 files):
- sensors-4272864-supplementary.pdf
